# Supplementary material for: Sequence analysis of the hepatitis D virus across genotypes reveals highly conserved regions amidst evidence of recombination
Source: Virus Evol. 2025 Feb 27;11(1):veaf012. doi: 10.1093/ve/veaf012 (PMC11927530; doi:10.1093/ve/veaf012)
Supplement: veaf012_Supp [file veaf012_supp.zip]

Archive with 2 entries (2 files):
- suppl_data/revision_Supplementary_Figures_250225_not_marked.pdf
- suppl_data/revision_Supplementary_Tables_250225_not_marked.pdf
